# Supplementary material for: Overexpression of the Large-Conductance Mechanosensitive Channel Gene in Oenococcus oeni Enhances Its Ethanol Stress Tolerance
Source: Microorganisms. 2026 Apr 26;14(5):973. doi: 10.3390/microorganisms14050973 (PMC13209313; doi:10.3390/microorganisms14050973)
Supplement: Supplementary file 1 [file microorganisms-14-00973-s001.zip]

Archive with 1 entries (1 files):
- microorganisms-4250873-supplementary.pdf
